# Supplementary material for: Ruthenium-Catalyzed Dehydrogenative Intermolecular O-H/Si-H/C-H Silylation: Synthesis of (E)-Alkenyl Silyl-Ether and Silyl-Ether Heterocycle
Source: Molecules. 2023 Oct 20;28(20):7186. doi: 10.3390/molecules28207186 (PMC10609488; doi:10.3390/molecules28207186)
Supplement: Supplementary file 1 [file molecules-28-07186-s001.zip]

Archive with 1 entries (1 files):
- molecules-2632183-supplementary.pdf
